# Supplementary material for: The GBM Tumor Microenvironment as a Modulator of Therapy Response: ADAM8 Causes Tumor Infiltration of Tams through HB-EGF/EGFR-Mediated CCL2 Expression and Overcomes TMZ Chemosensitization in Glioblastoma
Source: Cancers (Basel). 2022 Oct 7;14(19):4910. doi: 10.3390/cancers14194910 (PMC9561975; doi:10.3390/cancers14194910)
Supplement: Supplementary file 1 [file cancers-14-04910-s001.zip]

Archive with 3 entries (3 files):
- Figure S5 Original Western Blot images (A Figure 1;B Figure 4; C Figure 5).pdf
- Supplementary Data Tables S1 and S2.pdf
- Supplementary Figures S1-S4.pdf
